# Supplementary material for: Prospective Evaluation of Kidney Function in Long-Term Survivors of Pediatric CNS Tumors
Source: Curr Oncol. 2022 Jul 28;29(8):5306–15. doi: 10.3390/curroncol29080421 (PMC9406573; doi:10.3390/curroncol29080421)
Supplement: Supplementary file 1 [file curroncol-29-00421-s001.zip]

Archive with 1 entries (1 files):
- curroncol-1819853-supplementary.pdf
